# Supplementary material for: Joint analysis of hemoglobin-to-RDW and creatinine-to-albumin ratios for mortality prediction in critical heart failure
Source: iScience. 2026 Apr 17;29(5):115740. doi: 10.1016/j.isci.2026.115740 (PMC13156559; doi:10.1016/j.isci.2026.115740)
Supplement: Table S1. Baseline characteristics of patients in the MIMIC-IV database according to HRR and CAR tertiles — Abbreviations: Q1, first quartile; Q3, third quartile; Alb, albumin; ALT, alanine aminotransferase; AST, aspartate aminotransferase; BUN, blood urea nitrogen; CAR, creatinine-to-albumin ratio; Cr, creatinine; Glu, glucose; Hb, hemoglobin; HRR, hemoglobin to red cell distribution width ratio; Los, length of stay; RBC, red blood cell count; RDW, red cell distribution width; SAPSII, Simplified Acute Physiology Score II; SOFA, Sequential Organ Failure Assessment; WBC, white blood cell count; GCS, Glasgow Coma Scale; QBin, quartile classification; ACEI, angiotensin-converting enzyme inhibitors; ARB, angiotensin receptor blockers; CB, chronic bronchitis; MI, myocardial infarction; HLD, hyperlipidemia; T2DM, type 2 diabetes mellitus; CA, cancer; CKD, chronic kidney disease; CVA, cerebrovascular accident; PNA, pneumonia; HEP, hepatitis; LC, liver cirrhosis; AKI, acute kidney injury; HTN, hypertension. [file mmc2.xlsx]

## Sheet: Sheet1
Variable	Overall	HRR			p value	CAR			p value
		Tertiles 1	Tertiles 2	Tertiles 3		Tertiles 1	Tertiles 2	Tertiles 3
	N = 4,290	N = 1,430	N = 1,430	N = 1,430		N = 1,467	N = 1,405	N = 1,418
Age, Median (Q1 - Q3), years	77.00 (68.00 - 85.00)	76.00 (66.00 - 83.00)	77.00 (69.00 - 85.00)	78.00 (68.00 - 86.00)	<0.001	77.00 (67.00 - 85.00)	78.00 (70.00 - 86.00)	75.00 (66.00 - 83.00)	<0.001
Alb, Median (Q1 - Q3), g/dL	3.00 (2.50 - 3.40)	2.80 (2.40 - 3.20)	2.90 (2.60 - 3.30)	3.10 (2.70 - 3.50)	<0.001	3.10 (2.70 - 3.60)	2.90 (2.60 - 3.30)	2.80 (2.40 - 3.20)	<0.001
ALT, Median (Q1 - Q3), IU/L	25.00 (14.00 - 55.00)	21.00 (13.00 - 45.00)	25.00 (14.00 - 54.00)	29.00 (16.00 - 66.00)	<0.001	22.00 (14.00 - 43.00)	26.00 (15.00 - 59.00)	27.00 (14.00 - 69.00)	<0.001
Anoin gap, Median (Q1 - Q3), mEq/L	15.00 (13.00 - 18.00)	15.00 (12.00 - 18.00)	15.00 (12.00 - 19.00)	15.00 (13.00 - 18.00)	0.37	13.00 (11.00 - 16.00)	15.00 (13.00 - 18.00)	18.00 (15.00 - 21.00)	<0.001
AST, Median (Q1 - Q3), IU/L	39.00 (23.00 - 87.00)	35.00 (22.00 - 79.00)	38.00 (23.00 - 86.00)	42.00 (25.00 - 101.00)	<0.001	34.00 (22.00 - 63.00)	40.00 (24.00 - 96.00)	43.00 (24.00 - 111.00)	<0.001
Bilirubin total, Median (Q1 - Q3), mg/dL	0.70 (0.40 - 1.20)	0.70 (0.40 - 1.40)	0.60 (0.40 - 1.20)	0.70 (0.40 - 1.10)	<0.001	0.60 (0.40 - 1.10)	0.80 (0.50 - 1.40)	0.70 (0.40 - 1.30)	<0.001
BUN, Median (Q1 - Q3), mg/dL	35.00 (22.00 - 56.00)	40.00 (25.00 - 64.00)	39.00 (24.00 - 60.00)	28.00 (19.00 - 45.00)	<0.001	21.00 (15.00 - 29.00)	38.00 (27.00 - 52.00)	60.00 (41.00 - 84.00)	<0.001
Calcium total, Median (Q1 - Q3), mg/dL	8.40 (7.90 - 8.90)	8.30 (7.70 - 8.80)	8.40 (7.90 - 8.90)	8.55 (8.10 - 9.00)	<0.001	8.50 (8.00 - 8.90)	8.40 (7.90 - 8.90)	8.40 (7.80 - 8.90)	0.002
CAR, Median (Q1 - Q3)	0.53 (0.34 - 0.91)	0.63 (0.40 - 1.10)	0.58 (0.38 - 1.00)	0.42 (0.29 - 0.66)	<0.001	0.29 (0.23 - 0.35)	0.54 (0.46 - 0.62)	1.22 (0.92 - 1.69)	<0.001
Chloride, Median (Q1 - Q3), mEq/L	101.00 (97.00 - 106.00)	101.00 (96.00 - 106.00)	101.00 (97.00 - 106.00)	102.00 (97.00 - 106.00)	0.675	102.00 (98.00 - 106.00)	102.00 (97.00 - 107.00)	100.00 (95.00 - 105.00)	<0.001
Cr, Median (Q1 - Q3), mg/dL	1.50 (1.00 - 2.60)	1.80 (1.10 - 2.90)	1.70 (1.10 - 2.90)	1.30 (0.90 - 2.00)	<0.001	0.90 (0.70 - 1.10)	1.60 (1.30 - 1.90)	3.40 (2.60 - 4.70)	<0.001
Glu, Median (Q1 - Q3), mg/dL	133.00 (106.00 - 177.00)	125.00 (101.00 - 166.00)	131.00 (105.00 - 175.00)	142.00 (114.00 - 192.00)	<0.001	130.00 (106.00 - 168.00)	138.00 (109.00 - 185.00)	133.00 (104.00 - 180.00)	0.003
Hb, Median (Q1 - Q3), g/dL	9.80 (8.40 - 11.40)	7.90 (7.30 - 8.70)	9.70 (9.00 - 10.50)	12.00 (11.10 - 13.10)	<0.001	10.40 (8.80 - 11.90)	9.90 (8.40 - 11.40)	9.30 (8.10 - 10.60)	<0.001
Hematocrit, Median (Q1 - Q3), %	30.70 (26.30 - 35.40)	25.40 (23.10 - 28.00)	30.30 (27.80 - 33.00)	37.10 (33.80 - 40.40)	<0.001	32.30 (27.50 - 37.10)	30.80 (26.30 - 35.50)	29.30 (25.60 - 33.40)	<0.001
HRR, Median (Q1 - Q3)	0.60 (0.49 - 0.75)	0.44 (0.39 - 0.49)	0.60 (0.56 - 0.64)	0.81 (0.75 - 0.90)	<0.001	0.68 (0.53 - 0.82)	0.59 (0.49 - 0.74)	0.56 (0.46 - 0.66)	<0.001
Los hosp day, Median (Q1 - Q3)	11.58 (6.57 - 19.74)	13.05 (7.18 - 22.63)	11.48 (6.39 - 18.77)	10.24 (5.97 - 17.57)	<0.001	11.53 (6.75 - 19.00)	11.45 (6.43 - 19.69)	11.76 (6.56 - 20.86)	0.743
Los icu day, Median (Q1 - Q3)	3.97 (2.15 - 8.03)	3.89 (2.13 - 7.81)	3.94 (2.17 - 7.97)	4.06 (2.14 - 8.62)	0.385	3.78 (2.00 - 7.83)	4.05 (2.20 - 8.25)	4.15 (2.23 - 8.09)	0.013
Platelet count, Median (Q1 - Q3), K/uL	187.00 (130.00 - 259.00)	169.00 (109.00 - 254.00)	190.00 (132.00 - 266.00)	195.00 (150.00 - 256.00)	<0.001	201.00 (146.00 - 268.00)	181.00 (124.00 - 252.00)	178.00 (123.00 - 254.00)	<0.001
Potassium, Median (Q1 - Q3), mEq/L	4.30 (3.80 - 4.80)	4.30 (3.80 - 4.90)	4.20 (3.80 - 4.80)	4.30 (3.80 - 4.70)	0.423	4.00 (3.70 - 4.50)	4.30 (3.80 - 4.80)	4.60 (4.00 - 5.20)	<0.001
RBC, Median (Q1 - Q3), m/uL	3.33 (2.84 - 3.89)	2.74 (2.43 - 3.11)	3.25 (2.96 - 3.60)	3.96 (3.60 - 4.38)	<0.001	3.51 (2.97 - 4.07)	3.38 (2.85 - 3.93)	3.13 (2.73 - 3.59)	<0.001
RDW, Median (Q1 - Q3), %	16.00 (14.60 - 17.90)	18.30 (16.80 - 20.30)	16.10 (15.00 - 17.20)	14.40 (13.60 - 15.30)	<0.001	15.30 (14.10 - 17.20)	16.10 (14.80 - 17.90)	16.60 (15.10 - 18.30)	<0.001
SAPSII, Median (Q1 - Q3)	44.00 (36.00 - 53.00)	45.00 (37.00 - 54.00)	45.00 (37.00 - 53.00)	43.00 (35.00 - 52.00)	<0.001	40.00 (32.00 - 47.00)	45.00 (37.00 - 53.00)	49.00 (40.00 - 59.00)	<0.001
Sodium, Median (Q1 - Q3), mEq/L	138.00 (134.00 - 141.00)	138.00 (134.00 - 141.00)	138.00 (134.00 - 141.00)	138.00 (135.00 - 141.00)	0.009	139.00 (135.00 - 141.00)	138.00 (134.00 - 141.00)	137.00 (133.00 - 140.00)	<0.001
SOFA, Median (Q1 - Q3)	6.00 (4.00 - 9.00)	7.00 (4.00 - 9.00)	6.00 (4.00 - 9.00)	6.00 (3.00 - 9.00)	<0.001	4.00 (2.00 - 7.00)	6.00 (4.00 - 9.00)	8.00 (6.00 - 11.00)	<0.001
WBC, Median (Q1 - Q3), K/uL	11.20 (7.80 - 16.20)	10.30 (6.80 - 15.80)	11.30 (7.90 - 15.80)	12.00 (8.80 - 16.80)	<0.001	10.70 (7.40 - 15.00)	11.30 (7.90 - 16.70)	11.70 (8.10 - 17.00)	<0.001
Weight, Median (Q1 - Q3), kg	76.65 (64.00 - 92.80)	77.65 (64.00 - 93.30)	75.23 (63.60 - 91.00)	77.10 (64.00 - 93.40)	0.105	72.20 (60.00 - 87.80)	77.50 (65.00 - 92.90)	80.10 (67.20 - 96.00)	<0.001
28 Day ICU Survival Status, %					0.008				<0.001
No	2,118 (49.37%)	658 (46.01%)	726 (50.77%)	734 (51.33%)		812 (55.35%)	680 (48.40%)	626 (44.15%)
Yes	2,172 (50.63%)	772 (53.99%)	704 (49.23%)	696 (48.67%)		655 (44.65%)	725 (51.60%)	792 (55.85%)
90 Day ICU Survival Status, %					0.008				<0.001
No	1,315 (30.65%)	396 (27.69%)	449 (31.40%)	470 (32.87%)		537 (36.61%)	406 (28.90%)	372 (26.23%)
Yes	2,975 (69.35%)	1,034 (72.31%)	981 (68.60%)	960 (67.13%)		930 (63.39%)	999 (71.10%)	1,046 (73.77%)
180 Day ICU Survival Status, %					<0.001				<0.001
No	914 (21.31%)	249 (17.41%)	308 (21.54%)	357 (24.97%)		387 (26.38%)	282 (20.07%)	245 (17.28%)
Yes	3,376 (78.69%)	1,181 (82.59%)	1,122 (78.46%)	1,073 (75.03%)		1,080 (73.62%)	1,123 (79.93%)	1,173 (82.72%)
1 Year ICU Survival Status, %					<0.001				<0.001
No	454 (10.58%)	119 (8.32%)	154 (10.77%)	181 (12.66%)		196 (13.36%)	148 (10.53%)	110 (7.76%)
Yes	3,836 (89.42%)	1,311 (91.68%)	1,276 (89.23%)	1,249 (87.34%)		1,271 (86.64%)	1,257 (89.47%)	1,308 (92.24%)
Gender, %					0.59				<0.001
Female	1,913 (44.59%)	650 (45.45%)	640 (44.76%)	623 (43.57%)		795 (54.19%)	612 (43.56%)	506 (35.68%)
Male	2,377 (55.41%)	780 (54.55%)	790 (55.24%)	807 (56.43%)		672 (45.81%)	793 (56.44%)	912 (64.32%)
HTN, %					<0.001				<0.001
No	3,504 (81.68%)	1,239 (86.64%)	1,168 (81.68%)	1,097 (76.71%)		1,024 (69.80%)	1,159 (82.49%)	1,321 (93.16%)
Yes	786 (18.32%)	191 (13.36%)	262 (18.32%)	333 (23.29%)		443 (30.20%)	246 (17.51%)	97.00 (6.84%)
T2DM, %					<0.001				<0.001
No	2,456 (57.25%)	763 (53.36%)	809 (56.57%)	884 (61.82%)		983 (67.01%)	818 (58.22%)	655 (46.19%)
Yes	1,834 (42.75%)	667 (46.64%)	621 (43.43%)	546 (38.18%)		484 (32.99%)	587 (41.78%)	763 (53.81%)
MI, %					0.062				<0.001
No	3,543 (82.59%)	1,207 (84.41%)	1,176 (82.24%)	1,160 (81.12%)		1,256 (85.62%)	1,148 (81.71%)	1,139 (80.32%)
Yes	747 (17.41%)	223 (15.59%)	254 (17.76%)	270 (18.88%)		211 (14.38%)	257 (18.29%)	279 (19.68%)
CA, %					0.088				<0.001
No	3,431 (79.98%)	1,119 (78.25%)	1,146 (80.14%)	1,166 (81.54%)		1,141 (77.78%)	1,104 (78.58%)	1,186 (83.64%)
Yes	859 (20.02%)	311 (21.75%)	284 (19.86%)	264 (18.46%)		326 (22.22%)	301 (21.42%)	232 (16.36%)
CKD, %					<0.001				<0.001
No	2,450 (57.11%)	732 (51.19%)	772 (53.99%)	946 (66.15%)		1,229 (83.78%)	683 (48.61%)	538 (37.94%)
Yes	1,840 (42.89%)	698 (48.81%)	658 (46.01%)	484 (33.85%)		238 (16.22%)	722 (51.39%)	880 (62.06%)
AKI, %					<0.001				<0.001
No	1,580 (36.83%)	482 (33.71%)	516 (36.08%)	582 (40.70%)		869 (59.24%)	284 (20.21%)	427 (30.11%)
Yes	2,710 (63.17%)	948 (66.29%)	914 (63.92%)	848 (59.30%)		598 (40.76%)	1,121 (79.79%)	991 (69.89%)
LC, %					<0.001				<0.001
No	3,917 (91.31%)	1,248 (87.27%)	1,307 (91.40%)	1,362 (95.24%)		1,373 (93.59%)	1,279 (91.03%)	1,265 (89.21%)
Yes	373 (8.69%)	182 (12.73%)	123 (8.60%)	68 (4.76%)		94 (6.41%)	126 (8.97%)	153 (10.79%)
HEP, %					<0.001				0.158
No	4,152 (96.78%)	1,359 (95.03%)	1,397 (97.69%)	1,396 (97.62%)		1,426 (97.21%)	1,364 (97.08%)	1,362 (96.05%)
Yes	138 (3.22%)	71 (4.97%)	33 (2.31%)	34 (2.38%)		41 (2.79%)	41 (2.92%)	56 (3.95%)
PNA, %					0.045				<0.001
No	2,545 (59.32%)	832 (58.18%)	886 (61.96%)	827 (57.83%)		828 (56.44%)	819 (58.29%)	898 (63.33%)
Yes	1,745 (40.68%)	598 (41.82%)	544 (38.04%)	603 (42.17%)		639 (43.56%)	586 (41.71%)	520 (36.67%)
CVA, %					0.939				0.301
No	3,787 (88.28%)	1,265 (88.46%)	1,259 (88.04%)	1,263 (88.32%)		1,308 (89.16%)	1,241 (88.33%)	1,238 (87.31%)
Yes	503 (11.72%)	165 (11.54%)	171 (11.96%)	167 (11.68%)		159 (10.84%)	164 (11.67%)	180 (12.69%)
HLD, %					0.106				0.86
No	2,392 (55.76%)	816 (57.06%)	811 (56.71%)	765 (53.50%)		822 (56.03%)	775 (55.16%)	795 (56.06%)
Yes	1,898 (44.24%)	614 (42.94%)	619 (43.29%)	665 (46.50%)		645 (43.97%)	630 (44.84%)	623 (43.94%)
CB, %					0.86				0.001
No	3,543 (82.59%)	1,176 (82.24%)	1,180 (82.52%)	1,187 (83.01%)		1,178 (80.30%)	1,153 (82.06%)	1,212 (85.47%)
Yes	747 (17.41%)	254 (17.76%)	250 (17.48%)	243 (16.99%)		289 (19.70%)	252 (17.94%)	206 (14.53%)
GCS, %					0.017				0.027
46089	371 (8.65%)	119 (8.32%)	108 (7.55%)	144 (10.07%)		147 (10.02%)	97 (6.90%)	127 (8.96%)
46277	412 (9.60%)	146 (10.21%)	117 (8.18%)	149 (10.42%)		132 (9.00%)	132 (9.40%)	148 (10.44%)
13-15	3,507 (81.75%)	1,165 (81.47%)	1,205 (84.27%)	1,137 (79.51%)		1,188 (80.98%)	1,176 (83.70%)	1,143 (80.61%)
Joint analysis, %					<0.001				<0.001
HRR Low and CAR Low	883 (20.58%)	570 (39.86%)	313 (21.89%)	0 (0.00%)		560 (38.17%)	323 (22.99%)	0 (0.00%)
HRR High and CAR Low	1,258 (29.32%)	860 (60.14%)	398 (27.83%)	0 (0.00%)		0 (0.00%)	396 (28.19%)	862 (60.79%)
HRR Low and CAR High	1,255 (29.25%)	0 (0.00%)	326 (22.80%)	929 (64.97%)		907 (61.83%)	348 (24.77%)	0 (0.00%)
HRR High and CAR High	894 (20.84%)	0 (0.00%)	393 (27.48%)	501 (35.03%)		0 (0.00%)	338 (24.06%)	556 (39.21%)
Ventilation, %					0.314				0.291
No	554 (12.91%)	194 (13.57%)	191 (13.36%)	169 (11.82%)		193 (13.16%)	166 (11.81%)	195 (13.75%)
Yes	3,736 (87.09%)	1,236 (86.43%)	1,239 (86.64%)	1,261 (88.18%)		1,274 (86.84%)	1,239 (88.19%)	1,223 (86.25%)
Glucocorticoid, %					<0.001				0.786
No	2,768 (64.52%)	856 (59.86%)	953 (66.64%)	959 (67.06%)		946 (64.49%)	898 (63.91%)	924 (65.16%)
Yes	1,522 (35.48%)	574 (40.14%)	477 (33.36%)	471 (32.94%)		521 (35.51%)	507 (36.09%)	494 (34.84%)
Neuromuscular blocker, %					<0.001				0.094
No	4,111 (95.83%)	1,393 (97.41%)	1,374 (96.08%)	1,344 (93.99%)		1,409 (96.05%)	1,356 (96.51%)	1,346 (94.92%)
Yes	179.00 (4.17%)	37.00 (2.59%)	56.00 (3.92%)	86.00 (6.01%)		58 (3.95%)	49 (3.49%)	72 (5.08%)
Sedative analgesic, %					0.124				<0.001
No	1,715 (39.98%)	576 (40.28%)	596 (41.68%)	543 (37.97%)		640 (43.63%)	552 (39.29%)	523 (36.88%)
Yes	2,575 (60.02%)	854 (59.72%)	834 (58.32%)	887 (62.03%)		827 (56.37%)	853 (60.71%)	895 (63.12%)
Vasopressin, %					<0.001				<0.001
No	1,495 (34.85%)	444 (31.05%)	508 (35.52%)	543 (37.97%)		669 (45.60%)	476 (33.88%)	350 (24.68%)
Yes	2,795 (65.15%)	986 (68.95%)	922 (64.48%)	887 (62.03%)		798 (54.40%)	929 (66.12%)	1,068 (75.32%)
ARB, %					0.032				0.002
No	3,958 (92.26%)	1,327 (92.80%)	1,333 (93.22%)	1,298 (90.77%)		1,328 (90.52%)	1,296 (92.24%)	1,334 (94.08%)
Yes	332 (7.74%)	103 (7.20%)	97 (6.78%)	132 (9.23%)		139 (9.48%)	109 (7.76%)	84 (5.92%)
ACEI, %					<0.001				<0.001
No	3,481 (81.14%)	1,224 (85.59%)	1,154 (80.70%)	1,103 (77.13%)		1,097 (74.78%)	1,121 (79.79%)	1,263 (89.07%)
Yes	809 (18.86%)	206 (14.41%)	276 (19.30%)	327 (22.87%)		370 (25.22%)	284 (20.21%)	155 (10.93%)
Beta blocker, %					0.002				<0.001
No	1,406 (32.77%)	520 (36.36%)	450 (31.47%)	436 (30.49%)		406 (27.68%)	425 (30.25%)	575 (40.55%)
Yes	2,884 (67.23%)	910 (63.64%)	980 (68.53%)	994 (69.51%)		1,061 (72.32%)	980 (69.75%)	843 (59.45%)
Insulin, %					0.367				<0.001
No	1,626 (37.90%)	521 (36.43%)	550 (38.46%)	555 (38.81%)		610 (41.58%)	566 (40.28%)	450 (31.73%)
Yes	2,664 (62.10%)	909 (63.57%)	880 (61.54%)	875 (61.19%)		857 (58.42%)	839 (59.72%)	968 (68.27%)
ICU Mortality, %					0.664				<0.001
No	2,704 (63.03%)	914 (63.92%)	891 (62.31%)	899 (62.87%)		1,009 (68.78%)	870 (61.92%)	825 (58.18%)
Yes	1,586 (36.97%)	516 (36.08%)	539 (37.69%)	531 (37.13%)		458 (31.22%)	535 (38.08%)	593 (41.82%)
