# Supplementary material for: Joint analysis of hemoglobin-to-RDW and creatinine-to-albumin ratios for mortality prediction in critical heart failure
Source: iScience. 2026 Apr 17;29(5):115740. doi: 10.1016/j.isci.2026.115740 (PMC13156559; doi:10.1016/j.isci.2026.115740)
Supplement: Table S2. Baseline characteristics of patients in the MIMIC-III database according to HRR and CAR tertiles — Abbreviations: Q1, first quartile; Q3, third quartile; Alb, albumin; ALT, alanine aminotransferase; AST, aspartate aminotransferase; BUN, blood urea nitrogen; CAR, creatinine-to-albumin ratio; Cr, creatinine; Glu, glucose; Hb, hemoglobin; HRR, hemoglobin to red cell distribution width ratio; Los, length of stay; RBC, red blood cell count; RDW, red cell distribution width; SAPSII, Simplified Acute Physiology Score II; SOFA, Sequential Organ Failure Assessment; WBC, white blood cell count; GCS, Glasgow Coma Scale; QBin, quartile classification; ACEI, angiotensin-converting enzyme inhibitors; ARB, angiotensin receptor blockers; CB, chronic bronchitis; MI, myocardial infarction; HLD, hyperlipidemia; T2DM, type 2 diabetes mellitus; CA, cancer; CKD, chronic kidney disease; CVA, cerebrovascular accident; PNA, pneumonia; HEP, hepatitis; LC, liver cirrhosis; AKI, acute kidney injury; HTN, hypertension. [file mmc3.xlsx]

## Sheet: Sheet1
Variable	Overall	HRR			p value	CAR			p value
		Tertiles 1	Tertiles 2	Tertiles 3		Tertiles 1	Tertiles 2	Tertiles 3
	N = 3,606	N = 1,202	N = 1,203	N = 1,201		N = 1,207	N = 1,204	N = 1,195
Age, Median (Q1 - Q3), years	77.00 (68.00 - 84.00)	75.00 (64.00 - 83.00)	78.00 (69.00 - 85.00)	78.00 (69.00 - 84.00)	<0.001	77.00 (66.00 - 84.00)	79.00 (70.00 - 85.00)	76.00 (66.00 - 83.00)	<0.001
Alb, Median (Q1 - Q3), g/dL	3.00 (2.60 - 3.50)	2.80 (2.40 - 3.30)	3.00 (2.60 - 3.40)	3.20 (2.80 - 3.60)	<0.001	3.30 (2.80 - 3.60)	3.00 (2.60 - 3.40)	2.80 (2.40 - 3.20)	<0.001
ALT, Median (Q1 - Q3), IU/L	24.00 (15.00 - 49.00)	23.00 (14.00 - 48.00)	23.00 (14.00 - 43.00)	27.00 (17.00 - 57.00)	<0.001	24.00 (16.00 - 42.00)	25.00 (15.00 - 51.00)	24.00 (14.00 - 52.00)	0.402
Anoin gap, Median (Q1 - Q3), mEq/L	15.00 (13.00 - 17.00)	15.00 (12.00 - 18.00)	15.00 (13.00 - 17.00)	15.00 (13.00 - 17.00)	0.309	13.00 (12.00 - 15.00)	15.00 (13.00 - 17.00)	17.00 (15.00 - 20.00)	<0.001
AST, Median (Q1 - Q3), IU/L	33.00 (22.00 - 65.00)	33.00 (21.00 - 65.00)	32.00 (21.00 - 62.00)	35.00 (23.00 - 68.00)	0.008	32.00 (22.00 - 54.00)	33.50 (22.00 - 68.50)	35.00 (21.00 - 72.00)	0.007
Bilirubin total, Median (Q1 - Q3), mg/dL	0.60 (0.40 - 1.10)	0.70 (0.40 - 1.30)	0.60 (0.40 - 1.00)	0.60 (0.40 - 1.10)	0.009	0.60 (0.40 - 1.00)	0.70 (0.40 - 1.10)	0.60 (0.30 - 1.20)	0.005
BUN, Median (Q1 - Q3), mg/dL	31.00 (20.00 - 49.00)	37.00 (22.00 - 60.00)	32.00 (21.00 - 49.00)	25.00 (18.00 - 39.00)	<0.001	19.00 (14.00 - 25.00)	32.00 (23.00 - 43.00)	54.00 (39.00 - 75.00)	<0.001
Calcium total, Median (Q1 - Q3), mg/dL	8.40 (7.90 - 8.90)	8.20 (7.70 - 8.70)	8.40 (7.90 - 8.90)	8.60 (8.10 - 9.10)	<0.001	8.50 (8.00 - 9.00)	8.50 (7.90 - 8.90)	8.30 (7.70 - 8.80)	<0.001
CAR, Median (Q1 - Q3)	0.44 (0.30 - 0.75)	0.55 (0.34 - 0.95)	0.48 (0.32 - 0.79)	0.36 (0.26 - 0.54)	<0.001	0.26 (0.21 - 0.30)	0.45 (0.39 - 0.52)	0.97 (0.75 - 1.44)	<0.001
Chloride, Median (Q1 - Q3), mEq/L	103.00 (99.00 - 107.00)	104.00 (99.00 - 108.00)	103.00 (99.00 - 107.00)	103.00 (99.00 - 106.00)	<0.001	103.00 (99.00 - 107.00)	104.00 (100.00 - 108.00)	103.00 (98.00 - 108.00)	<0.001
Cr, Median (Q1 - Q3), mg/dL	1.30 (0.90 - 2.20)	1.50 (1.00 - 2.70)	1.40 (0.90 - 2.30)	1.20 (0.90 - 1.60)	<0.001	0.80 (0.60 - 1.00)	1.30 (1.10 - 1.60)	2.80 (2.10 - 4.10)	<0.001
Glu, Median (Q1 - Q3), mg/dL	126.00 (101.00 - 168.00)	119.00 (95.00 - 155.00)	126.00 (100.00 - 167.00)	133.00 (107.00 - 183.00)	<0.001	123.00 (102.00 - 158.00)	128.00 (102.00 - 171.00)	129.00 (97.00 - 174.00)	0.075
Hb, Median (Q1 - Q3), g/dL	10.60 (9.40 - 11.90)	9.00 (8.30 - 9.80)	10.50 (9.80 - 11.20)	12.40 (11.60 - 13.40)	<0.001	11.00 (9.70 - 12.40)	10.70 (9.50 - 11.90)	10.10 (9.10 - 11.40)	<0.001
Hematocrit, Median (Q1 - Q3), %	32.00 (28.50 - 35.80)	27.70 (25.30 - 30.40)	31.50 (29.40 - 34.00)	36.80 (34.20 - 40.00)	<0.001	32.70 (29.30 - 36.60)	32.20 (28.50 - 36.00)	31.10 (27.90 - 34.90)	<0.001
HRR, Median (Q1 - Q3)	0.68 (0.57 - 0.81)	0.52 (0.47 - 0.57)	0.68 (0.64 - 0.72)	0.86 (0.81 - 0.95)	<0.001	0.74 (0.61 - 0.87)	0.69 (0.58 - 0.81)	0.62 (0.53 - 0.72)	<0.001
Los hosp day, Median (Q1 - Q3)	11.83 (7.19 - 19.84)	12.26 (7.39 - 20.64)	11.61 (6.96 - 20.05)	11.68 (7.28 - 18.94)	0.162	12.02 (7.56 - 19.84)	11.58 (6.98 - 19.71)	11.83 (7.07 - 19.99)	0.412
Los icu day, Median (Q1 - Q3)	4.34 (2.28 - 9.17)	4.57 (2.23 - 9.30)	4.21 (2.19 - 9.28)	4.27 (2.42 - 8.86)	0.875	4.12 (2.20 - 8.80)	4.42 (2.27 - 9.27)	4.76 (2.35 - 9.67)	0.164
Platelet count, Median (Q1 - Q3), K/uL	209.00 (148.00 - 281.00)	199.50 (123.00 - 286.00)	211.00 (156.00 - 286.00)	213.00 (162.00 - 272.00)	<0.001	221.00 (157.00 - 291.00)	206.50 (147.00 - 273.00)	200.00 (140.00 - 276.00)	<0.001
Potassium, Median (Q1 - Q3), mEq/L	4.20 (3.80 - 4.60)	4.20 (3.80 - 4.70)	4.20 (3.70 - 4.60)	4.20 (3.80 - 4.60)	0.702	4.00 (3.60 - 4.30)	4.20 (3.80 - 4.60)	4.40 (3.90 - 5.00)	<0.001
RBC, Median (Q1 - Q3), m/uL	3.54 (3.11 - 4.00)	3.06 (2.76 - 3.42)	3.47 (3.19 - 3.78)	4.03 (3.73 - 4.41)	<0.001	3.64 (3.22 - 4.12)	3.55 (3.13 - 4.01)	3.41 (3.02 - 3.82)	<0.001
RDW, Median (Q1 - Q3), %	15.40 (14.20 - 17.10)	17.60 (16.30 - 19.10)	15.40 (14.50 - 16.40)	14.10 (13.40 - 14.80)	<0.001	14.80 (13.80 - 16.30)	15.20 (14.20 - 16.90)	16.20 (15.00 - 17.80)	<0.001
SAPSII, Median (Q1 - Q3)	43.00 (36.00 - 52.00)	44.00 (37.00 - 53.00)	43.00 (36.00 - 53.00)	42.00 (34.00 - 51.00)	<0.001	39.00 (32.00 - 47.00)	44.00 (36.00 - 52.00)	48.00 (39.00 - 56.00)	<0.001
Sodium, Median (Q1 - Q3), mEq/L	139.00 (136.00 - 141.00)	139.00 (135.00 - 142.00)	139.00 (136.00 - 141.00)	139.00 (136.00 - 141.00)	0.84	139.00 (136.00 - 141.00)	139.00 (136.00 - 142.00)	138.00 (135.00 - 141.00)	<0.001
SOFA, Median (Q1 - Q3)	5.00 (3.00 - 8.00)	6.00 (4.00 - 8.00)	5.00 (3.00 - 8.00)	5.00 (3.00 - 7.00)	<0.001	4.00 (2.00 - 6.00)	5.00 (3.00 - 7.00)	7.00 (5.00 - 9.00)	<0.001
WBC, Median (Q1 - Q3), K/uL	10.30 (7.30 - 14.50)	9.50 (6.20 - 14.30)	10.40 (7.50 - 14.10)	11.00 (8.30 - 14.90)	<0.001	10.10 (7.20 - 13.80)	10.30 (7.40 - 14.45)	10.80 (7.30 - 15.20)	0.003
Weight, Median (Q1 - Q3), kg	74.25 (62.10 - 88.60)	75.00 (63.00 - 88.30)	73.80 (61.40 - 88.00)	74.00 (62.00 - 89.60)	0.287	71.00 (59.60 - 86.00)	74.00 (62.10 - 88.95)	77.00 (65.30 - 91.00)	<0.001
28 Day ICU Survival Status, %					<0.001				<0.001
No	2,291 (63.53%)	695 (57.82%)	785 (65.25%)	811 (67.53%)		827 (68.52%)	763 (63.37%)	701 (58.66%)
Yes	1,315 (36.47%)	507 (42.18%)	418 (34.75%)	390 (32.47%)		380 (31.48%)	441 (36.63%)	494 (41.34%)
90 Day ICU Survival Status, %					<0.001				<0.001
No	1,678 (46.53%)	467 (38.85%)	576 (47.88%)	635 (52.87%)		647 (53.60%)	559 (46.43%)	472 (39.50%)
Yes	1,928 (53.47%)	735 (61.15%)	627 (52.12%)	566 (47.13%)		560 (46.40%)	645 (53.57%)	723 (60.50%)
180 Day ICU Survival Status, %					<0.001				<0.001
No	1,309 (36.30%)	324 (26.96%)	451 (37.49%)	534 (44.46%)		537 (44.49%)	435 (36.13%)	337 (28.20%)
Yes	2,297 (63.70%)	878 (73.04%)	752 (62.51%)	667 (55.54%)		670 (55.51%)	769 (63.87%)	858 (71.80%)
1 Year ICU Survival Status, %					<0.001				<0.001
No	972 (26.96%)	202 (16.81%)	347 (28.84%)	423 (35.22%)		416 (34.47%)	326 (27.08%)	230 (19.25%)
Yes	2,634 (73.04%)	1,000 (83.19%)	856 (71.16%)	778 (64.78%)		791 (65.53%)	878 (72.92%)	965 (80.75%)
Gender, %					0.014				<0.001
Female	1,662 (46.09%)	558 (46.42%)	588 (48.88%)	516 (42.96%)		689 (57.08%)	531 (44.10%)	442 (36.99%)
Male	1,944 (53.91%)	644 (53.58%)	615 (51.12%)	685 (57.04%)		518 (42.92%)	673 (55.90%)	753 (63.01%)
HTN, %					<0.001				<0.001
No	2,456 (68.11%)	876 (72.88%)	824 (68.50%)	756 (62.95%)		668 (55.34%)	801 (66.53%)	987 (82.59%)
Yes	1,150 (31.89%)	326 (27.12%)	379 (31.50%)	445 (37.05%)		539 (44.66%)	403 (33.47%)	208 (17.41%)
T2DM, %					0.002				<0.001
No	2,457 (68.14%)	797 (66.31%)	796 (66.17%)	864 (71.94%)		926 (76.72%)	824 (68.44%)	707 (59.16%)
Yes	1,149 (31.86%)	405 (33.69%)	407 (33.83%)	337 (28.06%)		281 (23.28%)	380 (31.56%)	488 (40.84%)
MI, %					<0.001				0.412
No	3,388 (93.95%)	1,166 (97.00%)	1,137 (94.51%)	1,085 (90.34%)		1,135 (94.03%)	1,123 (93.27%)	1,130 (94.56%)
Yes	218 (6.05%)	36 (3.00%)	66 (5.49%)	116 (9.66%)		72 (5.97%)	81 (6.73%)	65 (5.44%)
CA, %					0.002				0.022
No	3,112 (86.30%)	1,014 (84.36%)	1,028 (85.45%)	1,070 (89.09%)		1,015 (84.09%)	1,049 (87.13%)	1,048 (87.70%)
Yes	494 (13.70%)	188 (15.64%)	175 (14.55%)	131 (10.91%)		192 (15.91%)	155 (12.87%)	147 (12.30%)
CKD, %					<0.001				<0.001
No	2,993 (83.00%)	955 (79.45%)	998 (82.96%)	1,040 (86.59%)		1,159 (96.02%)	945 (78.49%)	889 (74.39%)
Yes	613 (17.00%)	247 (20.55%)	205 (17.04%)	161 (13.41%)		48 (3.98%)	259 (21.51%)	306 (25.61%)
AKI, %					<0.001				<0.001
No	1,899 (52.66%)	545 (45.34%)	623 (51.79%)	731 (60.87%)		928 (76.88%)	569 (47.26%)	402 (33.64%)
Yes	1,707 (47.34%)	657 (54.66%)	580 (48.21%)	470 (39.13%)		279 (23.12%)	635 (52.74%)	793 (66.36%)
LC, %					<0.001				0.175
No	3,405 (94.43%)	1,090 (90.68%)	1,147 (95.34%)	1,168 (97.25%)		1,149 (95.19%)	1,139 (94.60%)	1,117 (93.47%)
Yes	201 (5.57%)	112 (9.32%)	56 (4.66%)	33 (2.75%)		58 (4.81%)	65 (5.40%)	78 (6.53%)
HEP, %					0.378				0.859
No	3,577 (99.20%)	1,189 (98.92%)	1,194 (99.25%)	1,194 (99.42%)		1,198 (99.25%)	1,195 (99.25%)	1,184 (99.08%)
Yes	29 (0.80%)	13 (1.08%)	9 (0.75%)	7 (0.58%)		9 (0.75%)	9 (0.75%)	11 (0.92%)
PNA, %					0.72				0.134
No	1,970 (54.63%)	646 (53.74%)	659 (54.78%)	665 (55.37%)		647 (53.60%)	642 (53.32%)	681 (56.99%)
Yes	1,636 (45.37%)	556 (46.26%)	544 (45.22%)	536 (44.63%)		560 (46.40%)	562 (46.68%)	514 (43.01%)
CVA, %					0.215				0.009
No	3,350 (92.90%)	1,123 (93.43%)	1,124 (93.43%)	1,103 (91.84%)		1,106 (91.63%)	1,112 (92.36%)	1,132 (94.73%)
Yes	256 (7.10%)	79 (6.57%)	79 (6.57%)	98 (8.16%)		101 (8.37%)	92 (7.64%)	63 (5.27%)
HLD, %					0.93				0.775
No	3,162 (87.69%)	1,051 (87.44%)	1,058 (87.95%)	1,053 (87.68%)		1,065 (88.24%)	1,053 (87.46%)	1,044 (87.36%)
Yes	444 (12.31%)	151 (12.56%)	145 (12.05%)	148 (12.32%)		142 (11.76%)	151 (12.54%)	151 (12.64%)
CB, %					0.163				<0.001
No	3,411 (94.59%)	1,148 (95.51%)	1,137 (94.51%)	1,126 (93.76%)		1,117 (92.54%)	1,139 (94.60%)	1,155 (96.65%)
Yes	195 (5.41%)	54 (4.49%)	66 (5.49%)	75 (6.24%)		90 (7.46%)	65 (5.40%)	40 (3.35%)
GCS, %					0.713				0.412
46089	278 (7.71%)	84 (6.99%)	92 (7.65%)	102 (8.49%)		101 (8.37%)	94 (7.81%)	83 (6.95%)
46277	324 (8.99%)	112 (9.32%)	105 (8.73%)	107 (8.91%)		104 (8.62%)	100 (8.31%)	120 (10.04%)
13-15	3,004 (83.31%)	1,006 (83.69%)	1,006 (83.62%)	992 (82.60%)		1,002 (83.02%)	1,010 (83.89%)	992 (83.01%)
Joint analysis, %					<0.001				<0.001
HRR Low and CAR Low	709 (19.66%)	462 (38.44%)	247 (20.53%)	0 (0.00%)		452 (37.45%)	257 (21.35%)	0 (0.00%)
HRR High and CAR Low	1,074 (29.78%)	0 (0.00%)	308 (25.60%)	766 (63.78%)		755 (62.55%)	319 (26.50%)	0 (0.00%)
HRR Low and CAR High	1,092 (30.28%)	740 (61.56%)	352 (29.26%)	0 (0.00%)		0 (0.00%)	312 (25.91%)	780 (65.27%)
HRR High and CAR High	731 (20.27%)	0 (0.00%)	296 (24.61%)	435 (36.22%)		0 (0.00%)	316 (26.25%)	415 (34.73%)
Ventilation, %					0.003				0.28
No	1,816 (50.36%)	645 (53.66%)	610 (50.71%)	561 (46.71%)		589 (48.80%)	605 (50.25%)	622 (52.05%)
Yes	1,790 (49.64%)	557 (46.34%)	593 (49.29%)	640 (53.29%)		618 (51.20%)	599 (49.75%)	573 (47.95%)
Glucocorticoid, %					<0.001				0.525
No	2,635 (73.07%)	801 (66.64%)	890 (73.98%)	944 (78.60%)		884 (73.24%)	891 (74.00%)	860 (71.97%)
Yes	971 (26.93%)	401 (33.36%)	313 (26.02%)	257 (21.40%)		323 (26.76%)	313 (26.00%)	335 (28.03%)
Neuromuscular blocker, %					0.019				0.386
No	3,589 (99.53%)	1,200 (99.83%)	1,192 (99.09%)	1,197 (99.67%)		1,200 (99.42%)	1,201 (99.75%)	1,188 (99.41%)
Yes	17 (0.47%)	2 (0.17%)	11 (0.91%)	4 (0.33%)		7 (0.58%)	3 (0.25%)	7 (0.59%)
Sedative analgesic, %					0.75				0.76
No	1,557 (43.18%)	512 (42.60%)	516 (42.89%)	529 (44.05%)		518 (42.92%)	530 (44.02%)	509 (42.59%)
Yes	2,049 (56.82%)	690 (57.40%)	687 (57.11%)	672 (55.95%)		689 (57.08%)	674 (55.98%)	686 (57.41%)
Vasopressin, %					0.828				<0.001
No	1,820 (50.47%)	598 (49.75%)	612 (50.87%)	610 (50.79%)		658 (54.52%)	620 (51.50%)	542 (45.36%)
Yes	1,786 (49.53%)	604 (50.25%)	591 (49.13%)	591 (49.21%)		549 (45.48%)	584 (48.50%)	653 (54.64%)
ARB, %					0.535				0.752
No	3,379 (93.70%)	1,134 (94.34%)	1,124 (93.43%)	1,121 (93.34%)		1,136 (94.12%)	1,127 (93.60%)	1,116 (93.39%)
Yes	227 (6.30%)	68 (5.66%)	79 (6.57%)	80 (6.66%)		71 (5.88%)	77 (6.40%)	79 (6.61%)
ACEI, %					<0.001				<0.001
No	2,514 (69.72%)	924 (76.87%)	837 (69.58%)	753 (62.70%)		751 (62.22%)	820 (68.11%)	943 (78.91%)
Yes	1,092 (30.28%)	278 (23.13%)	366 (30.42%)	448 (37.30%)		456 (37.78%)	384 (31.89%)	252 (21.09%)
Beta blocker, %					0.133				0.014
No	991 (27.48%)	355 (29.53%)	313 (26.02%)	323 (26.89%)		298 (24.69%)	335 (27.82%)	358 (29.96%)
Yes	2,615 (72.52%)	847 (70.47%)	890 (73.98%)	878 (73.11%)		909 (75.31%)	869 (72.18%)	837 (70.04%)
Insulin, %					0.237				<0.001
No	1,051 (29.15%)	348 (28.95%)	333 (27.68%)	370 (30.81%)		384 (31.81%)	380 (31.56%)	287 (24.02%)
Yes	2,555 (70.85%)	854 (71.05%)	870 (72.32%)	831 (69.19%)		823 (68.19%)	824 (68.44%)	908 (75.98%)
ICU Mortality, %					<0.001				<0.001
No	2,511 (69.63%)	782 (65.06%)	859 (71.40%)	870 (72.44%)		910 (75.39%)	831 (69.02%)	770 (64.44%)
Yes	1,095 (30.37%)	420 (34.94%)	344 (28.60%)	331 (27.56%)		297 (24.61%)	373 (30.98%)	425 (35.56%)
