# Supplementary material for: Joint analysis of hemoglobin-to-RDW and creatinine-to-albumin ratios for mortality prediction in critical heart failure
Source: iScience. 2026 Apr 17;29(5):115740. doi: 10.1016/j.isci.2026.115740 (PMC13156559; doi:10.1016/j.isci.2026.115740)
Supplement: Table S3. Baseline characteristics of patients in the eICU-CRD database according to HRR and CAR Tertiles — Abbreviations: Q1, first quartile; Q3, third quartile; Alb, albumin; ALT, alanine aminotransferase; AST, aspartate aminotransferase; BUN, blood urea nitrogen; CAR, creatinine-to-albumin ratio; Cr, creatinine; Glu, glucose; Hb, hemoglobin; HRR, hemoglobin to red cell distribution width ratio; Los, length of stay; RBC, red blood cell count; RDW, red cell distribution width; SAPSII, Simplified Acute Physiology Score II; SOFA, sequential organ failure assessment; WBC, white blood cell count; GCS, Glasgow Coma Scale; QBin, quartile classification; ACEI, angiotensin-converting enzyme inhibitors; ARB, angiotensin receptor blockers; CB, chronic bronchitis; MI, myocardial infarction; HLD, hyperlipidemia; T2DM, type 2 diabetes mellitus; CA, cancer; CKD, chronic kidney disease; CVA, cerebrovascular accident; PNA, pneumonia; HEP, hepatitis; LC, liver cirrhosis; AKI, acute kidney injury; HTN, hypertension. [file mmc4.xlsx]

## Sheet: Sheet1
Variable	Overall	HRR			p value	CAR			p value
		Tertiles 1	Tertiles 2	Tertiles 3		Tertiles 1	Tertiles 2	Tertiles 3
	N = 21,191	N = 7,065	N = 7,062	N = 7,064		N = 7,071	N = 7,058	N = 7,062
Age, Median (Q1 - Q3), years	67.00 (55.00 - 78.00)	68.00 (57.00 - 78.00)	69.00 (58.00 - 80.00)	63.00 (51.00 - 75.00)	<0.001	62.00 (50.00 - 74.00)	70.00 (58.00 - 80.00)	68.00 (57.00 - 78.00)	<0.001
Alb, Median (Q1 - Q3), g/dL	2.90 (2.40 - 3.30)	2.70 (2.20 - 3.10)	2.80 (2.40 - 3.20)	3.10 (2.70 - 3.50)	<0.001	3.10 (2.70 - 3.50)	2.80 (2.40 - 3.20)	2.70 (2.20 - 3.10)	<0.001
ALT, Median (Q1 - Q3), IU/L	35.00 (20.00 - 75.00)	32.00 (18.00 - 72.00)	34.00 (20.00 - 73.00)	38.00 (23.00 - 82.00)	<0.001	32.00 (19.00 - 62.00)	34.00 (20.00 - 70.00)	40.00 (21.00 - 114.00)	<0.001
Anoin gap, Median (Q1 - Q3), mEq/L	13.00 (10.00 - 16.70)	13.90 (10.00 - 17.30)	13.00 (10.00 - 16.20)	13.00 (10.00 - 16.00)	<0.001	11.30 (9.00 - 14.00)	12.30 (10.00 - 15.00)	16.00 (12.90 - 20.00)	<0.001
AST, Median (Q1 - Q3), IU/L	42.00 (24.00 - 99.00)	44.00 (24.00 - 106.00)	40.50 (24.00 - 96.00)	42.00 (24.00 - 93.00)	0.008	35.00 (22.00 - 69.00)	41.00 (24.00 - 90.00)	56.00 (27.00 - 189.00)	<0.001
Bilirubin total, Median (Q1 - Q3), mg/dL	0.80 (0.50 - 1.40)	0.90 (0.50 - 1.80)	0.70 (0.50 - 1.20)	0.80 (0.50 - 1.20)	<0.001	0.70 (0.40 - 1.10)	0.80 (0.50 - 1.40)	0.90 (0.50 - 1.80)	<0.001
BUN, Median (Q1 - Q3), mg/dL	35.00 (21.00 - 57.00)	44.00 (27.00 - 69.00)	36.00 (22.00 - 58.00)	27.00 (17.00 - 42.00)	<0.001	20.00 (14.00 - 27.00)	35.00 (24.00 - 47.00)	64.00 (46.00 - 89.00)	<0.001
Calcium total, Median (Q1 - Q3), mg/dL	8.80 (8.30 - 9.20)	8.70 (8.20 - 9.20)	8.80 (8.30 - 9.20)	8.90 (8.50 - 9.30)	<0.001	8.90 (8.50 - 9.30)	8.80 (8.30 - 9.20)	8.70 (8.20 - 9.20)	<0.001
CAR, Median (Q1 - Q3)	0.52 (0.32 - 0.97)	0.71 (0.41 - 1.31)	0.56 (0.35 - 1.00)	0.38 (0.26 - 0.61)	<0.001	0.27 (0.22 - 0.32)	0.52 (0.44 - 0.62)	1.32 (0.97 - 1.97)	<0.001
Chloride, Median (Q1 - Q3), mEq/L	109.00 (104.00 - 113.00)	109.00 (104.00 - 114.00)	109.00 (104.00 - 113.00)	108.00 (104.00 - 113.00)	<0.001	108.00 (104.00 - 112.00)	109.00 (105.00 - 114.00)	109.00 (104.00 - 115.00)	<0.001
Cr, Median (Q1 - Q3), mg/dL	1.43 (0.92 - 2.60)	1.85 (1.09 - 3.43)	1.50 (0.96 - 2.70)	1.15 (0.84 - 1.80)	<0.001	0.80 (0.67 - 0.98)	1.44 (1.19 - 1.76)	3.50 (2.57 - 5.31)	<0.001
Glu, Median (Q1 - Q3), mg/dL	201.00 (153.00 - 276.00)	206.00 (155.00 - 280.00)	204.00 (154.00 - 278.00)	193.00 (148.00 - 269.00)	<0.001	181.00 (143.00 - 244.00)	205.00 (154.00 - 278.00)	223.00 (165.00 - 303.00)	<0.001
Hb, Median (Q1 - Q3), g/dL	11.40 (10.10 - 12.90)	9.70 (9.10 - 10.50)	11.20 (10.50 - 12.10)	13.40 (12.50 - 14.50)	<0.001	12.10 (10.70 - 13.40)	11.40 (10.20 - 12.90)	10.80 (9.70 - 12.20)	<0.001
Hematocrit, Median (Q1 - Q3), %	34.80 (31.00 - 39.00)	30.20 (27.90 - 32.80)	34.40 (32.00 - 37.00)	40.20 (37.40 - 43.60)	<0.001	36.50 (32.50 - 40.40)	34.90 (31.10 - 39.20)	33.00 (29.80 - 37.00)	<0.001
HRR, Median (Q1 - Q3)	0.71 (0.58 - 0.86)	0.54 (0.47 - 0.58)	0.71 (0.67 - 0.76)	0.92 (0.86 - 1.01)	<0.001	0.81 (0.66 - 0.94)	0.71 (0.59 - 0.85)	0.64 (0.54 - 0.76)	<0.001
Los hosp day, Median (Q1 - Q3)	8.37 (4.98 - 14.34)	9.66 (5.58 - 16.83)	8.63 (5.18 - 14.54)	7.20 (4.45 - 12.07)	<0.001	7.36 (4.54 - 12.65)	8.54 (5.35 - 14.17)	9.49 (5.32 - 16.02)	<0.001
Los icu day, Median (Q1 - Q3)	3.50 (2.09 - 6.68)	3.74 (2.15 - 7.19)	3.51 (2.11 - 6.77)	3.29 (2.02 - 6.16)	<0.001	3.15 (1.94 - 5.78)	3.53 (2.12 - 6.56)	3.93 (2.25 - 7.62)	<0.001
Platelet count, Median (Q1 - Q3), K/uL	242.00 (174.00 - 333.00)	234.00 (154.00 - 340.00)	251.00 (181.00 - 345.00)	239.00 (184.00 - 317.00)	<0.001	252.00 (189.00 - 339.00)	243.00 (175.00 - 336.00)	228.00 (157.00 - 324.00)	<0.001
Potassium, Median (Q1 - Q3), mEq/L	4.60 (4.20 - 5.10)	4.70 (4.20 - 5.20)	4.60 (4.20 - 5.10)	4.50 (4.20 - 4.90)	<0.001	4.40 (4.10 - 4.70)	4.50 (4.20 - 5.00)	4.90 (4.40 - 5.60)	<0.001
RBC, Median (Q1 - Q3), m/uL	3.85 (3.40 - 4.34)	3.37 (3.05 - 3.74)	3.77 (3.47 - 4.12)	4.39 (4.04 - 4.79)	<0.001	4.03 (3.59 - 4.49)	3.86 (3.43 - 4.37)	3.64 (3.25 - 4.13)	<0.001
RDW, Median (Q1 - Q3), %	15.80 (14.50 - 17.80)	18.50 (16.90 - 20.60)	15.70 (14.80 - 16.80)	14.30 (13.60 - 15.10)	<0.001	14.90 (13.90 - 16.60)	15.90 (14.60 - 17.80)	16.70 (15.30 - 18.70)	<0.001
SAPSII, Median (Q1 - Q3)	37.00 (28.00 - 49.00)	40.00 (31.00 - 52.00)	38.00 (29.00 - 48.00)	34.00 (25.00 - 45.00)	<0.001	31.00 (23.00 - 41.00)	37.00 (29.00 - 47.00)	44.00 (35.00 - 56.00)	<0.001
Sodium, Median (Q1 - Q3), mEq/L	142.00 (139.00 - 146.00)	143.00 (139.00 - 147.00)	142.00 (139.00 - 146.00)	142.00 (139.00 - 146.00)	<0.001	142.00 (139.00 - 145.00)	143.00 (140.00 - 147.00)	143.00 (139.00 - 147.00)	<0.001
SOFA, Median (Q1 - Q3)	5.00 (3.00 - 8.00)	6.00 (4.00 - 9.00)	5.00 (3.00 - 8.00)	4.00 (2.00 - 7.00)	<0.001	4.00 (2.00 - 6.00)	5.00 (3.00 - 7.00)	7.00 (5.00 - 10.00)	<0.001
WBC, Median (Q1 - Q3), K/uL	14.80 (10.50 - 20.70)	15.10 (10.20 - 22.30)	14.89 (10.60 - 20.70)	14.50 (10.65 - 19.50)	<0.001	13.40 (9.80 - 18.10)	14.80 (10.60 - 20.70)	16.53 (11.30 - 23.50)	<0.001
Weight, Median (Q1 - Q3), kg	79.60 (65.80 - 98.00)	77.70 (64.30 - 96.80)	78.20 (64.40 - 95.80)	82.10 (68.40 - 100.00)	<0.001	76.10 (62.90 - 92.00)	80.00 (66.50 - 99.10)	82.80 (68.20 - 102.10)	<0.001
Gender, %					<0.001				<0.001
Female	9,886 (46.65%)	3,579 (50.66%)	3,591 (50.85%)	2,716 (38.45%)		3,897 (55.11%)	3,082 (43.67%)	2,907 (41.16%)
Male	11,305 (53.35%)	3,486 (49.34%)	3,471 (49.15%)	4,348 (61.55%)		3,174 (44.89%)	3,976 (56.33%)	4,155 (58.84%)
Ventilation, %					<0.001				<0.001
No	12,470 (58.85%)	4,257 (60.25%)	4,281 (60.62%)	3,932 (55.66%)		4,241 (59.98%)	4,207 (59.61%)	4,022 (56.95%)
Yes	8,721 (41.15%)	2,808 (39.75%)	2,781 (39.38%)	3,132 (44.34%)		2,830 (40.02%)	2,851 (40.39%)	3,040 (43.05%)
GCS, %					<0.001				<0.001
46089	5,606 (26.45%)	1,786 (25.28%)	1,722 (24.38%)	2,098 (29.70%)		1,796 (25.40%)	1,738 (24.62%)	2,072 (29.34%)
46277	3,873 (18.28%)	1,263 (17.88%)	1,293 (18.31%)	1,317 (18.64%)		1,332 (18.84%)	1,260 (17.85%)	1,281 (18.14%)
13-15	11,712 (55.27%)	4,016 (56.84%)	4,047 (57.31%)	3,649 (51.66%)		3,943 (55.76%)	4,060 (57.52%)	3,709 (52.52%)
Joint analysis, %					<0.001				<0.001
HRR Low and CAR Low	4,007 (18.91%)	2,528 (35.78%)	1,479 (20.94%)	0 (0.00%)		2,390 (33.80%)	1,617 (22.91%)	0 (0.00%)
HRR High and CAR Low	6,593 (31.11%)	0 (0.00%)	1,801 (25.50%)	4,792 (67.84%)		4,681 (66.20%)	1,912 (27.09%)	0 (0.00%)
HRR Low and CAR High	6,585 (31.07%)	4,537 (64.22%)	2,048 (29.00%)	0 (0.00%)		0 (0.00%)	1,893 (26.82%)	4,692 (66.44%)
HRR High and CAR High	4,006 (18.90%)	0 (0.00%)	1,734 (24.55%)	2,272 (32.16%)		0 (0.00%)	1,636 (23.18%)	2,37 (33.56%)
Insulin, %					0.014				<0.001
No	15,151 (71.50%)	4,980 (70.49%)	5,036 (71.31%)	5,135 (72.69%)		5,323 (75.28%)	5,041 (71.42%)	4,78 (67.79%)
Yes	6,040 (28.50%)	2,085 (29.51%)	2,026 (28.69%)	1,929 (27.31%)		1,748 (24.72%)	2,017 (28.58%)	2,275 (32.21%)
Beta blocker, %					0.556				0.006
No	12,974 (61.22%)	4,326 (61.23%)	4,292 (60.78%)	4,356 (61.66%)		4,398 (62.20%)	4,216 (59.73%)	4,360 (61.74%)
Yes	8,217 (38.78%)	2,739 (38.77%)	2,770 (39.22%)	2,708 (38.34%)		2,673 (37.80%)	2,842 (40.27%)	2,702 (38.26%)
Neuromuscular blocker, %					0.078				0.219
No	20,636 (97.38%)	6,887 (97.48%)	6,853 (97.04%)	6,896 (97.62%)		6,871 (97.17%)	6,891 (97.63%)	6,874 (97.34%)
Yes	555 (2.62%)	178 (2.52%)	209 (2.96%)	168 (2.38%)		200 (2.83%)	167 (2.37%)	188 (2.66%)
Sedative analgesic, %					<0.001				0.012
No	12,960 (61.16%)	4,230 (59.87%)	4,479 (63.42%)	4,251 (60.18%)		4,286 (60.61%)	4,415 (62.55%)	4,259 (60.31%)
Yes	8,231 (38.84%)	2,835 (40.13%)	2,583 (36.58%)	2,813 (39.82%)		2,785 (39.39%)	2,643 (37.45%)	2,803 (39.69%)
Vasopressin, %					<0.001				<0.001
No	15,817 (74.64%)	4,972 (70.38%)	5,245 (74.27%)	5,600 (79.28%)		5,722 (80.92%)	5,257 (74.48%)	4,838 (68.51%)
Yes	5,374 (25.36%)	2,093 (29.62%)	1,817 (25.73%)	1,464 (20.72%)		1,349 (19.08%)	1,801 (25.52%)	2,224 (31.49%)
Glucocorticoid, %					0.17				<0.001
No	17,321 (81.74%)	5,754 (81.44%)	5,822 (82.44%)	5,745 (81.33%)		5,634 (79.68%)	5,762 (81.64%)	5,925 (83.90%)
Yes	3,870 (18.26%)	1,311 (18.56%)	1,240 (17.56%)	1,319 (18.67%)		1,437 (20.32%)	1,296 (18.36%)	1,137 (16.10%)
ACEI, %					<0.001				<0.001
No	20,732 (97.83%)	6,949 (98.36%)	6,927 (98.09%)	6,856 (97.06%)		6,877 (97.26%)	6,875 (97.41%)	6,980 (98.84%)
Yes	459 (2.17%)	116 (1.64%)	135 (1.91%)	208 (2.94%)		194 (2.74%)	183 (2.59%)	82 (1.16%)
ARB, %					0.006				0.169
No	21,096 (99.55%)	7,048 (99.76%)	7,024 (99.46%)	7,024 (99.43%)		7,032 (99.45%)	7,026 (99.55%)	7,038 (99.66%)
Yes	95 (0.45%)	17 (0.24%)	38 (0.54%)	40 (0.57%)		39 (0.55%)	32 (0.45%)	24 (0.34%)
CB, %					<0.001				<0.001
No	21,093 (99.54%)	7,049 (99.77%)	7,031 (99.56%)	7,013 (99.28%)		7,019 (99.26%)	7,028 (99.57%)	7,046 (99.77%)
Yes	98 (0.46%)	16 (0.23%)	31 (0.44%)	51 (0.72%)		52 (0.74%)	30 (0.43%)	16 (0.23%)
MI, %					<0.001				<0.001
No	18,321 (86.46%)	6,224 (88.10%)	6,085 (86.17%)	6,012 (85.11%)		6,362 (89.97%)	6,058 (85.83%)	5,901 (83.56%)
Yes	2,870 (13.54%)	841 (11.90%)	977 (13.83%)	1,052 (14.89%)		709 (10.03%)	1,000 (14.17%)	1,161 (16.44%)
HLD, %					0.06				0.138
No	20,384 (96.19%)	6,826 (96.62%)	6,771 (95.88%)	6,787 (96.08%)		6,813 (96.35%)	6,804 (96.40%)	6,767 (95.82%)
Yes	807 (3.81%)	239 (3.38%)	291 (4.12%)	277.00 (3.92%)		258 (3.65%)	254 (3.60%)	295 (4.18%)
T2DM, %					<0.001				<0.001
No	20,323 (95.90%)	6,772 (95.85%)	6,728 (95.27%)	6,823 (96.59%)		6,868 (97.13%)	6,775 (95.99%)	6,680 (94.59%)
Yes	868 (4.10%)	293 (4.15%)	334 (4.73%)	241 (3.41%)		203 (2.87%)	283 (4.01%)	38 (5.41%)
CA, %					<0.001				0.265
No	20,112 (94.91%)	6,490 (91.86%)	6,738 (95.41%)	6,884 (97.45%)		6,689 (94.60%)	6,700 (94.93%)	6,723 (95.20%)
Yes	1,079 (5.09%)	575 (8.14%)	324 (4.59%)	180 (2.55%)		382 (5.40%)	358 (5.07%)	339 (4.80%)
CKD, %					<0.001				<0.001
No	13,105 (61.84%)	4,175 (59.09%)	4,265 (60.39%)	4,665 (66.04%)		4,949 (69.99%)	4,404 (62.40%)	3,752 (53.13%)
Yes	8,086 (38.16%)	2,890 (40.91%)	2,797 (39.61%)	2,399 (33.96%)		2,122 (30.01%)	2,654 (37.60%)	3,31 (46.87%)
CVA, %					<0.001				<0.001
No	19,744 (93.17%)	6,736 (95.34%)	6,663 (94.35%)	6,345 (89.82%)		6,414 (90.71%)	6,61 (93.72%)	6,715 (95.09%)
Yes	1,447 (6.83%)	329 (4.66%)	399 (5.65%)	719 (10.18%)		657 (9.29%)	443 (6.28%)	347 (4.91%)
PNA, %					<0.001				<0.001
No	8,551 (40.35%)	3,097 (43.84%)	2,907 (41.16%)	2,547 (36.06%)		2,671 (37.77%)	2,893 (40.99%)	2,987 (42.30%)
Yes	12,640 (59.65%)	3,968 (56.16%)	4,155 (58.84%)	4,517 (63.94%)		4,400 (62.23%)	4,165 (59.01%)	4,075 (57.70%)
HEP, %					<0.001				<0.001
No	20,763 (97.98%)	6,841 (96.83%)	6,960 (98.56%)	6,962 (98.56%)		6,981 (98.73%)	6,933 (98.23%)	6,849 (96.98%)
Yes	428 (2.02%)	224 (3.17%)	102 (1.44%)	102 (1.44%)		90 (1.27%)	125 (1.77%)	213 (3.02%)
LC, %					0.011				<0.001
No	19,077 (90.02%)	6,344 (89.79%)	6,417 (90.87%)	6,316 (89.41%)		6,167 (87.22%)	6,472 (91.70%)	6,438 (91.16%)
Yes	2,114 (9.98%)	721 (10.21%)	645 (9.13%)	748 (10.59%)		904 (12.78%)	586 (8.30%)	624 (8.84%)
AKI, %					<0.001				<0.001
No	10,968 (51.76%)	3,170 (44.87%)	3,497 (49.52%)	4,301 (60.89%)		4,974 (70.34%)	3,662 (51.88%)	2,332 (33.02%)
Yes	10,223 (48.24%)	3,895 (55.13%)	3,565 (50.48%)	2,763 (39.11%)		2,097 (29.66%)	3,396 (48.12%)	4,730 (66.98%)
HTN, %					<0.001				0.197
No	16,584 (78.26%)	5,689 (80.52%)	5,463 (77.36%)	5,432 (76.90%)		5,564 (78.69%)	5,544 (78.55%)	5,476 (77.54%)
Yes	4,607 (21.74%)	1,376 (19.48%)	1,599 (22.64%)	1,632 (23.10%)		1,507 (21.31%)	1,514 (21.45%)	1,586 (22.46%)
28 Day ICU Survival Status, %					<0.001				<0.001
No	18,614 (87.84%)	5,942 (84.10%)	6,258 (88.62%)	6,414 (90.80%)		6,702 (94.78%)	6,352 (90.00%)	5,560 (78.73%)
Yes	2,577 (12.16%)	1,123 (15.90%)	804 (11.38%)	650 (9.20%)		369 (5.22%)	706 (10.00%)	1,502 (21.27%)
90 Day ICU Survival Status, %					<0.001				<0.001
No	18,557 (87.57%)	5,900 (83.51%)	6,246 (88.45%)	6,411 (90.76%)		6,692 (94.64%)	6,335 (89.76%)	5,530 (78.31%)
Yes	2,634 (12.43%)	1,165 (16.49%)	816 (11.55%)	653 (9.24%)		379 (5.36%)	723 (10.24%)	1,532 (21.69%)
180 Day ICU Survival Status, %					<0.001				<0.001
No	18,555 (87.56%)	5,899 (83.50%)	6,245 (88.43%)	6,411 (90.76%)		6,692 (94.64%)	6,335 (89.76%)	5,528 (78.28%)
Yes	2,636 (12.44%)	1,166 (16.50%)	817 (11.57%)	653 (9.24%)		379 (5.36%)	723 (10.24%)	1,534 (21.72%)
1 Year ICU Survival Status, %					<0.001				<0.001
No	18,555 (87.56%)	5,899 (83.50%)	6,245 (88.43%)	6,411 (90.76%)		6,692 (94.64%)	6,335 (89.76%)	5,528 (78.28%)
Yes	2,636 (12.44%)	1,166 (16.50%)	817 (11.57%)	653 (9.24%)		379 (5.36%)	723 (10.24%)	1,534 (21.72%)
ICU Mortality, %					<0.001				<0.001
No	18,555 (87.56%)	5,899 (83.50%)	6,245 (88.43%)	6,411 (90.76%)		6,692 (94.64%)	6,335 (89.76%)	5,528 (78.28%)
Yes	2,636 (12.44%)	1,166 (16.50%)	817 (11.57%)	653 (9.24%)		379 (5.36%)	723 (10.24%)	1,534 (21.72%)
