# Supplementary material for: Joint analysis of hemoglobin-to-RDW and creatinine-to-albumin ratios for mortality prediction in critical heart failure
Source: iScience. 2026 Apr 17;29(5):115740. doi: 10.1016/j.isci.2026.115740 (PMC13156559; doi:10.1016/j.isci.2026.115740)
Supplement: Table S4. Baseline Characteristics of patients in the HOSP-CCU according to HRR and CAR — Abbreviations: Q1, first quartile; Q3, third quartile; Alb, Albumin; ALT, Alanine Aminotransferase; AST, Aspartate Aminotransferase; CAR, Creatinine to Albumin Ratio; Cr, Creatinine; Glu, Glucose; Hb, Hemoglobin; HRR, hemoglobin to red cell distribution width ratio; Los, length of stay; RBC, red blood cell count; RDW, red cell distribution width; WBC, white blood cell count; CB, chronic bronchitis; MI, myocardial infarction; T2DM, type 2 diabetes mellitus; CA, cancer; CKD, chronic kidney disease; PNA, pneumonia; HEP, hepatitis; AKI, acute kidney injury; HTN, hypertension. [file mmc5.xlsx]

## Sheet: Sheet1
Variable	Overall	High HRR and Low CAR	Low HRR and Low CAR	High HRR and High CAR	Low HRR and High CAR	p value
	N = 2,366	N = 1,590	N = 76	N = 497	N = 203
Age, Median (Q1 - Q3), years	67.00 (57.00 - 76.00)	65.00 (54.00 - 74.00)	70.00 (58.50 - 80.50)	72.00 (64.00 - 80.00)	73.00 (65.00 - 80.00)	<0.001
Alb, Median (Q1 - Q3), g/dL	3.58 (3.26 - 3.86)	3.72 (3.48 - 3.95)	3.31 (3.02 - 3.51)	3.30 (2.99 - 3.57)	3.02 (2.71 - 3.26)	<0.001
ALT, Median (Q1 - Q3), IU/L	41.00 (25.00 - 69.00)	45.00 (29.00 - 68.00)	27.00 (17.50 - 37.00)	40.00 (22.00 - 96.00)	23.00 (13.00 - 41.00)	<0.001
AST, Median (Q1 - Q3), IU/L	123.00 (41.00 - 297.00)	161.00 (57.00 - 322.00)	38.50 (24.00 - 87.00)	94.00 (35.00 - 329.00)	32.00 (20.00 - 76.00)	<0.001
Bilirubin total, Median (Q1 - Q3), mg/dL	0.76 (0.58 - 1.11)	0.76 (0.58 - 1.05)	0.76 (0.50 - 1.14)	0.82 (0.58 - 1.23)	0.58 (0.35 - 0.94)	<0.001
CAR, Median (Q1 - Q3)	0.26 (0.19 - 0.40)	0.22 (0.18 - 0.27)	0.24 (0.19 - 0.31)	0.52 (0.42 - 0.74)	1.08 (0.58 - 1.91)	<0.001
Chloride, Median (Q1 - Q3), mEq/L	105.00 (102.00 - 107.00)	105.00 (102.00 - 107.00)	104.00 (101.00 - 107.00)	105.00 (101.00 - 108.00)	103.00 (100.00 - 107.00)	<0.001
Cr, Median (Q1 - Q3), mg/dL	0.93 (0.72 - 1.35)	0.80 (0.67 - 0.96)	0.75 (0.64 - 0.96)	1.71 (1.39 - 2.38)	3.24 (1.64 - 5.79)	<0.001
Glu, Median (Q1 - Q3), mg/dL	142.20 (118.80 - 189.00)	138.60 (118.80 - 181.80)	135.00 (112.50 - 180.00)	151.20 (120.60 - 223.20)	151.20 (117.00 - 230.40)	<0.001
Hb, Median (Q1 - Q3), g/dL	12.90 (11.10 - 14.20)	13.40 (12.20 - 14.60)	9.15 (8.00 - 9.85)	12.10 (10.70 - 13.70)	8.20 (7.40 - 9.10)	<0.001
Hematocrit, Median (Q1 - Q3), %	37.50 (32.30 - 41.50)	39.30 (35.50 - 42.40)	28.50 (25.20 - 31.35)	34.70 (30.10 - 39.30)	25.80 (23.00 - 29.10)	<0.001
HRR, Median (Q1 - Q3)	0.95 (0.80 - 1.07)	1.01 (0.90 - 1.11)	0.57 (0.46 - 0.61)	0.87 (0.76 - 1.00)	0.55 (0.47 - 0.60)	<0.001
Los hosp day, Median (Q1 - Q3)	8.00 (5.00 - 13.00)	7.00 (5.00 - 10.00)	11.00 (8.00 - 17.50)	11.00 (8.00 - 19.00)	14.00 (9.00 - 25.00)	<0.001
Platelet count, Median (Q1 - Q3), K/uL	211.00 (171.00 - 261.00)	217.00 (182.00 - 261.00)	210.50 (163.50 - 302.00)	194.00 (144.00 - 253.00)	194.00 (144.00 - 261.00)	<0.001
RBC, Median (Q1 - Q3), m/uL	4.22 (3.70 - 4.65)	4.38 (3.99 - 4.73)	3.25 (2.87 - 3.74)	4.03 (3.52 - 4.45)	2.79 (2.47 - 3.22)	<0.001
RDW, Median (Q1 - Q3), %	13.40 (12.90 - 14.20)	13.20 (12.70 - 13.80)	16.20 (15.30 - 18.80)	13.70 (13.10 - 14.40)	15.10 (14.10 - 17.00)	<0.001
Sodium, Median (Q1 - Q3), mEq/L	138.00 (136.00 - 141.00)	138.00 (136.00 - 140.00)	139.00 (135.00 - 141.00)	139.00 (136.00 - 142.00)	138.00 (136.00 - 141.00)	0.012
WBC, Median (Q1 - Q3), K/uL	10.29 (8.15 - 13.09)	10.54 (8.43 - 13.01)	7.70 (6.02 - 9.70)	10.94 (8.29 - 14.11)	8.60 (6.77 - 10.93)	<0.001
Weight, Median (Q1 - Q3), kg	65.00 (55.00 - 72.00)	65.00 (57.00 - 73.00)	56.50 (50.50 - 65.50)	63.00 (55.00 - 70.00)	60.00 (52.00 - 67.00)	<0.001
28 Day ICU Survival Status, %						0.009
No	2,353 (99.45%)	1,586 (99.75%)	75 (98.68%)	493 (99.20%)	199 (98.03%)
Yes	13 (0.55%)	4 (0.25%)	1 (1.32%)	4 (0.80%)	4 (1.97%)
90 Day ICU Survival Status, %						0.001
No	2,351 (99.37%)	1,586 (99.75%)	75 (98.68%)	492 (98.99%)	198 (97.54%)
Yes	15 (0.63%)	4 (0.25%)	1 (1.32%)	5 (1.01%)	5 (2.46%)
180 Day ICU Survival Status, %						<0.001
No	2,350 (99.32%)	1,586 (99.75%)	75 (98.68%)	491 (98.79%)	198 (97.54%)
Yes	16 (0.68%)	4 (0.25%)	1 (1.32%)	6 (1.21%)	5 (2.46%)
1-Year ICU Survival Status, %						<0.001
No	2,347 (99.20%)	1,585 (99.69%)	75 (98.68%)	491 (98.79%)	196 (96.55%)
Yes	19 (0.80%)	5 (0.31%)	1 (1.32%)	6 (1.21%)	7 (3.45%)
All caused mortality, %						<0.001
No	2,337 (98.77%)	1,580 (99.37%)	75 (98.68%)	487 (97.99%)	195 (96.06%)
Yes	29 (1.23%)	10 (0.63%)	1 (1.32%)	10 (2.01%)	8 (3.94%)
Gender, %						<0.001
Female	604 (25.53%)	387 (24.34%)	42 (55.26%)	104 (20.93%)	71 (34.98%)
Male	1,762 (74.47%)	1,203 (75.66%)	34 (44.74%)	393 (79.07%)	132 (65.02%)
HTN, %						<0.001
No	880 (37.19%)	650 (40.88%)	35 (46.05%)	150 (30.18%)	45 (22.17%)
Yes	1,486 (62.81%)	940 (59.12%)	41 (53.95%)	347 (69.82%)	158 (77.83%)
T2DM, %						<0.001
No	1,597 (67.50%)	1,131 (71.13%)	55 (72.37%)	318 (63.98%)	93 (45.81%)
Yes	769 (32.50%)	459 (28.87%)	21 (27.63%)	179 (36.02%)	110 (54.19%)
MI, %						<0.001
No	637 (26.92%)	269 (16.92%)	46 (60.53%)	212 (42.66%)	110 (54.19%)
Yes	1,729 (73.08%)	1,321 (83.08%)	30 (39.47%)	285 (57.34%)	93 (45.81%)
CA, %						0.005
No	2,265 (95.73%)	1,537 (96.67%)	69 (90.79%)	470 (94.57%)	189 (93.10%)
Yes	101 (4.27%)	53 (3.33%)	7 (9.21%)	27 (5.43%)	14 (6.90%)
CKD, %						<0.001
No	1,568 (66.27%)	1,344 (84.53%)	59 (77.63%)	135 (27.16%)	30 (14.78%)
Yes	798 (33.73%)	246 (15.47%)	17 (22.37%)	362 (72.84%)	173 (85.22%)
AKI, %						<0.001
No	2,291 (96.83%)	1,572 (98.87%)	75 (98.68%)	443 (89.13%)	201 (99.01%)
Yes	75 (3.17%)	18 (1.13%)	1 (1.32%)	54 (10.87%)	2 (0.99%)
HEP, %						0.004
No	1,292 (54.61%)	840 (52.83%)	51 (67.11%)	272 (54.73%)	129 (63.55%)
Yes	1,074 (45.39%)	750 (47.17%)	25 (32.89%)	225 (45.27%)	74 (36.45%)
PNA, %						<0.001
No	1,883 (79.59%)	1,411 (88.74%)	53 (69.74%)	301 (60.56%)	118 (58.13%)
Yes	483 (20.41%)	179 (11.26%)	23 (30.26%)	196 (39.44%)	85 (41.87%)
CB, %						0.717
No	2,330 (98.48%)	1,567 (98.55%)	74 (97.37%)	488 (98.19%)	201 (99.01%)
Yes	36 (1.52%)	23 (1.45%)	2 (2.63%)	9 (1.81%)	2 (0.99%)
