# Supplementary material for: Joint analysis of hemoglobin-to-RDW and creatinine-to-albumin ratios for mortality prediction in critical heart failure
Source: iScience. 2026 Apr 17;29(5):115740. doi: 10.1016/j.isci.2026.115740 (PMC13156559; doi:10.1016/j.isci.2026.115740)
Supplement: Table S8. Sensitivity analysis using median cutoff association of HRR and CAR joint groups with 28 days, 90 days, 180 days, and 1-year mortality in MIMIC-IV, MIMIC-III, and eICU-CRD Cohorts — Notes: Stratification is based on median cut points—HRR and CAR are dichotomized at their median values for the joint analysis. Model 1: Adjusted only for the main exposure variable (HRR, CAR, or joint group). Model 2: Model 1 plus age, gender, and weight. Model 3: Model 2 plus comorbidities (AKI, CA, CB, CKD, HEP, MI, PNA, T2DM), laboratory parameters (ALT, AST, total bilirubin, chloride, GLU, hematocrit, platelet count, RBC, WBC, sodium), GCS, and treatments (glucocorticoid use, neuromuscular blocker use, sedative or analgesic use, ventilation). Abbreviations: HRR, hemoglobin-to-red blood cell distribution width ratio; CAR, creatinine-to-albumin ratio; HR, hazard ratio; CI, confidence interval; Ref, reference; AKI, acute kidney injury; CA, cancer; CB, chronic bronchitis; CKD, chronic kidney disease; HEP, hepatic disease; MI, myocardial infarction; PNA, pneumonia; T2DM, type 2 diabetes mellitus; GCS, Glasgow Coma Scale; RBC, red blood cell count; WBC, white blood cell count; ALT, alanine aminotransferase; AST, aspartate aminotransferase; GLU, glucose. [file mmc6.xlsx]

## Sheet: Sheet1
Cohort	outcome	Exposure	Model 1 HR (95% CI)	p value	Model 2 HR (95% CI)	p value	Model 3 HR (95% CI)	p value
MIMIC-IV	28-days mortality	High HRR and Low CAR	Ref		Ref		Ref
		Low HRR and Low CAR	1.12 (0.98,1.29)	0.109	1.13 (0.98,1.30)	0.093	1.36 (1.15,1.60)	<0.001
		High HRR and High CAR	1.49 (1.29,1.72)	<0.001	1.50 (1.30,1.73)	<0.001	1.34 (1.15,1.56)	<0.001
		Low HRR and High CAR	1.41 (1.25,1.59)	<0.001	1.42 (1.26,1.61)	<0.001	1.67 (1.43,1.95)	<0.001
	90-days mortality	High HRR and Low CAR	Ref		Ref		Ref
		Low HRR and Low CAR	1.12 (1.00,1.26)	0.06	1.13 (1.00,1.27)	0.046	1.34 (1.17,1.54)	<0.001
		High HRR and High CAR	1.45 (1.28,1.63)	<0.001	1.45 (1.29,1.64)	<0.001	1.32 (1.16,1.50)	<0.001
		Low HRR and High CAR	1.38 (1.24,1.52)	<0.001	1.39 (1.26,1.54)	<0.001	1.63 (1.43,1.87)	<0.001
	180-days mortality	High HRR and Low CAR	Ref		Ref		Ref
		Low HRR and Low CAR	1.15 (1.03,1.28)	0.016	1.16 (1.03,1.29)	0.011	1.38 (1.21,1.57)	<0.001
		High HRR and High CAR	1.39 (1.24,1.56)	<0.001	1.40 (1.25,1.57)	<0.001	1.27 (1.12,1.43)	<0.001
		Low HRR and High CAR	1.39 (1.27,1.53)	<0.001	1.41 (1.28,1.55)	<0.001	1.65 (1.46,1.87)	<0.001
	1-year mortality	High HRR and Low CAR	Ref		Ref		Ref
		Low HRR and Low CAR	1.14 (1.03,1.26)	0.011	1.15 (1.04,1.27)	0.008	1.35 (1.20,1.52)	<0.001
		High HRR and High CAR	1.36 (1.22,1.52)	<0.001	1.37 (1.23,1.52)	<0.001	1.24 (1.11,1.40)	<0.001
		Low HRR and High CAR	1.36 (1.24,1.48)	<0.001	1.37 (1.25,1.50)	<0.001	1.56 (1.39,1.75)	<0.001
MIMIC-III	28-days mortality	High HRR and Low CAR	Ref		Ref		Ref
		Low HRR and Low CAR	1.31 (1.12,1.55)	0.001	1.32 (1.12,1.56)	0.001	1.70 (1.41,2.05)	<0.001
		High HRR and High CAR	1.34 (1.14,1.58)	<0.001	1.35 (1.15,1.59)	<0.001	1.16 (0.98,1.38)	0.089
		Low HRR and High CAR	1.57 (1.36,1.81)	<0.001	1.59 (1.38,1.84)	<0.001	1.78 (1.49,2.13)	<0.001
	90-days mortality	High HRR and Low CAR	Ref		Ref		Ref
		Low HRR and Low CAR	1.33 (1.16,1.52)	<0.001	1.35 (1.18,1.54)	<0.001	1.62 (1.39,1.89)	<0.001
		High HRR and High CAR	1.36 (1.19,1.55)	<0.001	1.35 (1.18,1.55)	<0.001	1.18 (1.03,1.36)	0.02
		Low HRR and High CAR	1.62 (1.44,1.82)	<0.001	1.65 (1.46,1.85)	<0.001	1.73 (1.50,2.01)	<0.001
	180-days mortality	High HRR and Low CAR	Ref		Ref		Ref
		Low HRR and Low CAR	1.40 (1.24,1.59)	<0.001	1.43 (1.26,1.61)	<0.001	1.70 (1.48,1.96)	<0.001
		High HRR and High CAR	1.38 (1.22,1.56)	<0.001	1.37 (1.21,1.55)	<0.001	1.23 (1.08,1.40)	0.02
		Low HRR and High CAR	1.73 (1.55,1.93)	<0.001	1.76 (1.58,1.96)	<0.001	1.86 (1.63,2.13)	<0.001
	1-year mortality	High HRR and Low CAR	Ref		Ref		Ref
		Low HRR and Low CAR	1.43 (1.28,1.61)	<0.001	1.45 (1.30,1.63)	<0.001	1.71 (1.50,1.95)	<0.001
		High HRR and High CAR	1.39 (1.24,1.55)	<0.001	1.38 (1.23,1.55)	<0.001	1.27 (1.13,1.44)	<0.001
		Low HRR and High CAR	1.78 (1.61,1.97)	<0.001	1.81 (1.64,2.01)	<0.001	1.95 (1.72,2.21)	<0.001
eICU-CRD	28-days mortality	High HRR and Low CAR	Ref		Ref		Ref
		Low HRR and Low CAR	1.33 (1.11,1.59)	0.002	1.26 (1.05,1.51)	0.015	1.06 (0.87,1.29)	0.549
		High HRR and High CAR	2.76 (2.42,3.15)	<0.001	2.77 (2.43,3.17)	<0.001	2.40 (2.09,2.76)	<0.001
		Low HRR and High CAR	3.07 (2.70,3.49)	<0.001	2.99 (2.63,3.40)	<0.001	2.06 (1.77,2.40)	<0.001
	90-days mortality	High HRR and Low CAR	Ref		Ref		Ref
		Low HRR and Low CAR	1.35 (1.13,1.62)	0.001	1.28 (1.07,1.53)	0.007	1.08 (0.89,1.30)	0.462
		High HRR and High CAR	2.72 (2.39,3.10)	<0.001	2.73 (2.39,3.12)	<0.001	2.38 (2.08,2.73)	<0.001
		Low HRR and High CAR	3.03 (2.67,3.43)	<0.001	2.95 (2.59,3.35)	<0.001	2.01 (1.73,2.34)	<0.001
	180-days mortality	High HRR and Low CAR	Ref		Ref		Ref
		Low HRR and Low CAR	1.35 (1.13,1.62)	0.001	1.28 (1.07,1.53)	0.007	1.08 (0.89,1.30)	0.459
		High HRR and High CAR	2.72 (2.39,3.10)	<0.001	2.73 (2.39,3.12)	<0.001	2.38 (2.08,2.73)	<0.001
		Low HRR and High CAR	3.03 (2.67,3.43)	<0.001	2.95 (2.59,3.35)	<0.001	2.02 (1.73,2.34)	<0.001
	1-year mortality	High HRR and Low CAR	Ref		Ref		Ref
		Low HRR and Low CAR	1.35 (1.13,1.62)	0.001	1.28 (1.07,1.53)	0.007	1.08 (0.89,1.30)	0.459
		High HRR and High CAR	2.72 (2.39,3.10)	<0.001	2.73 (2.39,3.12)	<0.001	2.38 (2.08,2.73)	<0.001
		Low HRR and High CAR	3.03 (2.67,3.43)	<0.001	2.95 (2.59,3.35)	<0.001	2.02 (1.73,2.34)	<0.001
